# Supplementary material for: Structural and diffusion weighted MRI demonstrates responses to ibrutinib in a mouse model of follicular helper (Tfh) T-cell lymphoma
Source: PLoS One. 2019 Apr 23;14(4):e0215765. doi: 10.1371/journal.pone.0215765 (PMC6478326; doi:10.1371/journal.pone.0215765)
Supplement: S1 Table — Whole exome sequence coverage at Chr1: 160,940,825 (exon 5 of the Roquin gene (Rc3h1) is shown in the five Roquinsan/+ samples and the wildtype (WT control) mouse. Mean coverage is 32x (range 18x to 46x). The coverage at the wildtype allele and mutant allele are presented. (XLSX) [file pone.0215765.s004.xlsx]

## Sheet: Sheet1
Sample		Coverage	WT Allele	Mutant allele
WT control		46	46	0
Roquinsan/+ control		18	10	8
Constitutional	5293	31	12	19
	5301	30	21	9
Tumor	5293	45	19	26
	5301	25	14	11
