# Supplementary material for: Structural and diffusion weighted MRI demonstrates responses to ibrutinib in a mouse model of follicular helper (Tfh) T-cell lymphoma
Source: PLoS One. 2019 Apr 23;14(4):e0215765. doi: 10.1371/journal.pone.0215765 (PMC6478326; doi:10.1371/journal.pone.0215765)
Supplement: S2 Table — Whole exome sequence results. Genes presented were mutated in lymphoma (Tumour) DNA or constitutional DNA from two animals 5293 and 5301. However these mutations were not present in DNA from wild-type mice or a Roquinsan/+ animal without lymphoma development. (XLSX) [file pone.0215765.s005.xlsx]

## Sheet: Sheet1
Gene Name (MGI)	Lymphoma		Constitutional
	5293	5301	5293	5301
Mroh2a	X	X	X	X
Hjurp	X	X	X	X
AW822073	X	X	X	X
Vmn2r116	X	X	X
Ccnb3	X	X
Rrs1	X		X
Ugt1a9	X	X	X	X
Pfdn2	X		X	X
Pdzrn4	X
Vmn2r114	X	X	X	X
Vmn2r115	X	X
Hsp90ab1	X	X
Rhoa	X
