# Supplementary material for: Structural and diffusion weighted MRI demonstrates responses to ibrutinib in a mouse model of follicular helper (Tfh) T-cell lymphoma
Source: PLoS One. 2019 Apr 23;14(4):e0215765. doi: 10.1371/journal.pone.0215765 (PMC6478326; doi:10.1371/journal.pone.0215765)
Supplement: S3 Table — Lymph node volumes (mm3) in mice treated with ibrutinib or control and percentage change over the course of treatment. (XLSX) [file pone.0215765.s006.xlsx]

## Sheet: Sheet1
Mouse	Node	PreTreatment	Post Treatment
5528	Left inguinal	61.97	11.19
	Right inguinal	192.36	170.96
	Left Brachial	78.77	6
	Left Axillary	14.2	0
	Right brachial	5.14	3.79
	Right Axillary	13.16	4.2
5617	Left inguinal	137.48	160.82
	Right inguinal	4.61	2.71
	Left Brachial	3.1	1.99
	Left Axillary	14.28	10.76
	Right brachial	5.64	2.56
	Right Axillary	1.56	0
5690	Left inguinal	212.72	34.14
	Right inguinal	2.42	3.04
	Left Brachial	35.55	0.94
	Left Axillary	29.08	37.1
	Right brachial	31.5	0.8
	Right Axillary	50.61	2.71
5700	Left inguinal	64.22	30.59
	Right inguinal	321.82	258.5
	Left Brachial	6.27	2.97
	Left Axillary	8.75	3.34
	Right brachial	7.81	2.66
	Right Axillary	24.77	18.2
5560	Left inguinal	57.62	62.83
	Right inguinal	6	4.51
	Left Brachial	7.46	5.72
	Left Axillary	8.73	5.74
	Right brachial	8.71	7.87
	Right Axillary	3.18	0
5580	Left inguinal	3.5	2.17
	Right inguinal	139.84	375.96
	Left Brachial	3.28	1.52
	Left Axillary
	Right brachial	3.05	2.68
	Right Axillary		6.91
5680	Left inguinal	209.34	230.16
	Right inguinal	12.64	3.5
	Left Brachial	27.85	2.15
	Left Axillary	17.48	11.06
	Right brachial	28.79	28.77
	Right Axillary	8.16	3.77
5684	Left inguinal	206.11	181.54
	Right inguinal	3.36	9.1
	Left Brachial	60.47	31.35
	Left Axillary	30.33	15.27
	Right brachial	6.15	12.79
	Right Axillary	10.57	4.9

## Sheet: Sheet2
Mouse	Treatment group	Pre-treatment node 1	Pre-treatment node 2	Pre-treatment node 3	Pre-treatment total	Post-treatment node 1	Post-treatment node 2	Post-treatment node 3	Post-treatment total	% change node 1	% change node 2	% change total		IL-21 concentration (pg/ml)
5580	Untreated	139.84			139.84	375.96			375.96	1.6885	NA	1.6885	PD
5617	Treated	137.48			137.48	160.82			160.82	0.16977	NA	0.16977	SD
5680	Untreated	209.34			209.34	230.16			230.16	0.0994554	NA	0.0994554	SD
5560	Untreated	57.62			57.62	62.83			62.83	0.09042	NA	0.09042	SD
5684	Untreated	206.11	60.47	30.33	296.91	181.54	31.35	15.27	228.16	-0.119208	-0.481561	-0.231552	SD
5700	Treated	64.22	321.82		386.04	30.59	258.5		289.09	-0.523669	-0.196756	-0.25114	PR
5528	Treated	61.97	192.36	78.77	333.1	11.19	170.96	6	188.15	-0.819429	-0.11125	-0.435155	PR
5690	Treated	212.72	50.61		263.33	34.14	2.71		36.85	-0.839507	-0.946453	-0.860062	PR

## Sheet: Sheet3
Mouse	Treatment group (weeks ibr)	Pre-treatment node 1	Pre-treatment node 2	Pre-treatment node 3	Pre-treatment total	Post-treatment node 1	Post-treatment node 2	Post-treatment node 3	Post-treatment total	% change node 1	% change node 2	% change total
5580	Untreated	139.84			139.84	375.96			375.96	1.6885	NA	1.6885	PD
5427	Untreated	21.3288	NA	NA	21.3288	53.1632	NA	NA	53.1632	1.49255	NA	1.49255	PD
5403	Untreated	57.0512	13.7696	12.8912	83.712	102.032	51.8952	45.1952	199.122	0.788429	2.76882	1.37866	PD
5535	1	30.0976	NA	NA	30.0976	65.3128	NA	NA	65.3128	1.17003	NA	1.17003	PD
5468	4	58.5344	NA	NA	58.5344	108.417	NA	NA	108.417	0.852189	NA	0.852189	PD
5617	7	137.48			137.48	160.82			160.82	0.16977	NA	0.16977	SD
5680	Untreated	209.34			209.34	230.16			230.16	0.0994554	NA	0.0994554	SD
5560	Untreated	57.62			57.62	62.83			62.83	0.09042	NA	0.09042	SD
5488	4	129.121	29.688	NA	158.809	171.095	1.7192	NA	172.814	0.325079	-0.942091	0.0881916	SD
5498	Untreated	148.868	60.84	NA	209.708	155.254	56.9928	NA	212.247	0.0428998	-0.0632347	0.0121083	SD
5469	2	447.95	NA	NA	447.95	413.105	NA	NA	413.105	-0.0777873	NA	-0.0777873	SD
5350	4	81.9528	NA	NA	81.9528	73.7488	NA	NA	73.7488	-0.100106	NA	-0.100106	SD
5547	3	210.333	54.5112	NA	264.844	206.485	29.2176	NA	235.702	-0.0182948	-0.464007	-0.110033	SD
5684	Untreated	206.11	60.47	30.33	296.91	181.54	31.35	15.27	228.16	-0.119208	-0.481561	-0.231552	SD
5700	7	64.22	321.82		386.04	30.59	258.5		289.09	-0.523669	-0.196756	-0.25114	SD
5528	7	61.97	192.36	78.77	333.1	11.19	170.96	6	188.15	-0.819429	-0.11125	-0.435155	PR
5524	Untreated	85.5864	27.5392	NA	113.126	7.8712	46.2512	NA	54.1224	-0.908032	0.679468	-0.521572	PR
5412	4	230.684	35.2336	NA	265.918	50.9576	22.1088	NA	73.0664	-0.779102	-0.372508	-0.725229	PR
5690	7	212.72	50.61		263.33	34.14	2.71		36.85	-0.839507	-0.946453	-0.860062	PR
5349	4	177.441	34.688	NA	212.129	26.9728	2.2464	NA	29.2192	-0.84799	-0.93524	-0.862257	PR

## Sheet: Sheet4
	Mouse ID	Treatment (Weeks)	Pre-Treatment (µm3)				Post-Treatment (µm3)				Change From Baseline (%)
			Node 1	Node 2	Node 3	Total	Node 1	Node 2	Node 3	Total	Node 1	Node 2	Total
Vehicle	5580	4	139.84			139.84	375.96			375.96	168.85		168.85
	5427	4	21.3288			21.3288	53.1632			53.1632	149.255		149.255
	5403	4	57.0512	13.7696	12.8912	83.712	102.032	51.8952	45.1952	199.122	78.8429	276.882	137.866
	5680	4	209.34			209.34	230.16			230.16	9.94554		9.94554
	5560	4	57.62			57.62	62.83			62.83	9.042		9.042
	5498	4	148.868	60.84		209.708	155.254	56.9928		212.247	4.28998	-6.32347	1.21083
	5684	4	206.11	60.47	30.33	296.91	181.54	31.35	15.27	228.16	-11.9208	-48.1561	-23.1552
	5524	4	85.5864	27.5392		113.126	7.8712	46.2512		54.1224	-90.8032	67.9468	-52.1572
Ibrutinib	5535	1	30.0976			30.0976	65.3128			65.3128	117.003		117.003
	5468	4	58.5344			58.5344	108.417			108.417	85.2189		85.2189
	5617	7	137.48			137.48	160.82			160.82	16.977		16.977
	5488	4	129.121	29.688		158.809	171.095	1.7192		172.814	32.5079	-94.2091	8.81916
	5469	2	447.95			447.95	413.105			413.105	-7.77873		-7.77873
	5350	4	81.9528			81.9528	73.7488			73.7488	-10.0106		-10.0106
	5547	3	210.333	54.5112		264.844	206.485	29.2176		235.702	-1.82948	-46.4007	-11.0033
	5700	7	64.22	321.82		386.04	30.59	258.5		289.09	-52.3669	-19.6756	-25.114
	5528	7	61.97	192.36	78.77	333.1	11.19	170.96	6	188.15	-81.9429	-11.125	-43.5155
	5412	4	230.684	35.2336		265.918	50.9576	22.1088		73.0664	-77.9102	-37.2508	-72.5229
	5690	7	212.72	50.61		263.33	34.14	2.71		36.85	-83.9507	-94.6453	-86.0062
	5349	4	177.441	34.688		212.129	26.9728	2.2464		29.2192	-84.799	-93.524	-86.2257
