# Supplementary material for: Structural and diffusion weighted MRI demonstrates responses to ibrutinib in a mouse model of follicular helper (Tfh) T-cell lymphoma
Source: PLoS One. 2019 Apr 23;14(4):e0215765. doi: 10.1371/journal.pone.0215765 (PMC6478326; doi:10.1371/journal.pone.0215765)
Supplement: S4 Table — RefSeq identity and gene name are shown with the P-value (MeV_4_8 version 10.2). (XLSX) [file pone.0215765.s007.xlsx]

## Sheet: Sheet1
Down regulated in ibrutinib treated			Up regulated in ibrutinib treated
RefSeq	Gene Name	P-value	RefSeq	Gene Name	P-value
NM_023785	-	0	NM_052835	Rpl10	0
NM_011452	Serpinb9b	0	NM_007922	Cfp	0
NM_177906	Opcml	0	NM_001012434	Kctd14	0
NM_146886	Olfr1298	5.40394e-07	NM_011029	Rpsa	0
NM_177637	H2-M10.5	5.40394e-07	NM_023133	Rps19	0
NM_027334	Mettl7a	5.40394e-07	NM_007990	Fau	0
NM_134225	V1ri9	5.40394e-07	NM_020600	Rps14	0
NM_139270	Pthr2	5.40394e-07	NM_027015	Rps27	0
NM_001005477	Barhl2	5.40394e-07	NM_026020	Rplp2	0
NM_001085499	Gm595	1.08079e-06	NM_009084	Rpl37a	0
NM_021487	Kcne1l	2.70197e-06	NM_011387	Slc10a1	0
NM_001007572	Trpv5	4.86355e-06	NM_007393	Actb	0
NM_023689	Spock3	7.02513e-06	NM_144886	Exosc2	0
NM_173418	Lrrc22	8.64631e-06	NM_001001892	H2-K1	0
NM_001010937	Gjb6	9.7271e-06	NM_207635	Rps24	0
NM_028804	Ccdc3	9.7271e-06	NM_001082476	Ndor1	0
NM_019431	Cacng4	9.7271e-06	NM_010382	H2-Eb1	0
NM_028116	Pygo1	2.0535e-05	NM_009735	B2m	0
NM_053138	Pcdhb13	2.37774e-05	NM_011206	Ptpn18	5.40394e-07
NM_001033851	Cpne8	3.89084e-05	NM_021278	Tmsb4x	5.40394e-07
NM_020013	Fgf21	3.89084e-05	NM_016844	Rps28	5.40394e-07
NM_028093	Entpd8	4.43123e-05	NM_025919	Rpl11	5.40394e-07
NM_053247	Xlkd1	4.43123e-05	NM_025858	Scotin	5.40394e-07
NM_010595	Kcna1	4.59335e-05	NM_001033865	Rps27a	5.40394e-07
NM_207236	Olfr1283	4.59335e-05	NM_175659	Hist1h2ah	5.40394e-07
NM_025758	Asb17	5.02567e-05	NM_026701	Pbld	5.40394e-07
NM_025720	Krtap3-2	5.51202e-05	NM_025974	Rpl14	5.40394e-07
NM_026588	Stx19	5.51202e-05	NM_001048057	Rpl38	5.40394e-07
NM_133365	Dnahc5	7.78168e-05	NM_011295	Rps12	5.40394e-07
NM_007884	Epyc	7.78168e-05	NM_024266	Rps25	5.40394e-07
NM_028158	-	8.80843e-05	NM_025592	Rpl35	5.40394e-07
NM_207155	Olfr117	9.29479e-05	NM_170759	Zfp628	5.40394e-07
NM_183221	Fat4	9.29479e-05	NM_009119	Sap18	5.40394e-07
NM_030679	Myh1	0.000106998	NM_009429	Tpt1	5.40394e-07
NM_027660	Tekt3	0.000108079	NM_029767	Rps9	5.40394e-07
NM_175191	Gpr22	0.000114023	NM_001004193	Rhox8	5.40394e-07
NM_001011840	Olfr1463	0.00012267	NM_009093	Rps29	5.40394e-07
NM_053226	V1rb3	0.00012375	NM_007475	Arbp	5.40394e-07
NM_139147	Rab40b	0.000126993	NM_026533	Rps13	1.08079e-06
NM_177808	EG328231	0.00013672	NM_172086	Rpl32	1.08079e-06
NM_146354	Olfr633	0.000137801	NM_026147	Rps20	1.08079e-06
NM_175328	Slc6a15	0.000147528	NM_024175	Rps23	1.08079e-06
NM_026183	1300013J15Rik	0.000151851	NM_153513	BC028528	1.08079e-06
NM_134203	V1rg2	0.000181032	NM_009438	Rpl13a	1.08079e-06
NM_146848	Olfr1161	0.000186977	NM_013463	Gla	1.08079e-06
NM_027762	Tchhl1	0.000192921	NM_207105	H2-Ab1	1.08079e-06
NM_029202	Ankrd7	0.000197244	NM_011302	Rs1	1.08079e-06
NM_001033799	4930428D18Rik	0.000199946	NM_008907	Ppia	1.08079e-06
NM_027239	1810065E05Rik	0.000202108	NM_013706	Cd52	1.62118e-06
NM_144936	Tmem45b	0.000202108	NM_011975	Rpl27a	1.62118e-06
NM_009063	Rgs5	0.00020535	NM_146130	Hnrpa3	1.62118e-06
NM_173447	Ephb1	0.000212375	NM_011292	Rpl9	1.62118e-06
NM_026261	Ubl4b	0.000212375	NM_011289	Rpl27	1.62118e-06
NM_025712	4631426E05Rik	0.000213456	NM_012053	Rpl8	2.16158e-06
NM_029901	Akr1c21	0.000213456	NM_029751	Rpl18a	2.16158e-06
NM_147021	Olfr1055	0.000213456	NM_016738	Rpl13	2.16158e-06
NM_008966	Ptgfr	0.000213456	NM_013765	Rps26	2.16158e-06
NM_177880	4933411G11Rik	0.000215077	NM_018853	Rplp1	2.70197e-06
NM_178749	Stk32a	0.000225885	NM_010398	H2-T23	2.70197e-06
NM_031187	Tpsab1	0.00023345	NM_022891	Rpl23	2.70197e-06
NM_009417	Tpo	0.000240476	NM_181584	Gab3	3.78276e-06
NM_008962	Ptgdr	0.000241556	NM_008103	Gcm1	3.78276e-06
NM_177843	OTTMUSG00000016703	0.000242637	NM_009078	Rpl19	3.78276e-06
NM_027837	Isx	0.000248581	NM_175539	Wdr40c	4.32316e-06
NM_028182	-	0.000248581	NM_009098	Rps8	4.32316e-06
NM_009209	Slc6a2	0.000265874	NM_001033435	Gm885	4.86355e-06
NM_028914	-	0.000279384	NM_001038592	Glrx2	4.86355e-06
NM_207132	Olfr1471	0.000284788	NM_026724	Rpl34	4.86355e-06
NM_146991	Olfr206	0.000285869	NM_029972	A330104H05Rik	5.40394e-06
NM_147106	Olfr980	0.00028749	NM_001008549	BC043301	5.40394e-06
NM_016960	Ccl20	0.00028803	NM_197945	Prosapip1	5.40394e-06
NM_146326	Olfr943	0.000303702	NM_009095	Rps5	5.40394e-06
NM_009252	Serpina3n	0.000331802	NM_007907	Eef2	5.40394e-06
NM_206869	V1rd16	0.000333964	NM_001042605	Cd74	5.40394e-06
NM_001033785	Akap14	0.000333964	NM_024212	Rpl4	5.40394e-06
NM_207228	Tsga10	0.000343691	NM_025587	Rps21	5.94434e-06
NM_146956	Olfr525	0.000345853	NM_018730	Rpl36	7.02513e-06
NM_029134	-	0.000353958	NM_011287	Rpl10a	7.02513e-06
NM_053123	Smarca1	0.000364766	NM_007748	Cox6a1	7.02513e-06
NM_146865	Olfr992	0.000368009	NM_027519	6330406I15Rik	7.56552e-06
NM_029048	Spdyb	0.000379897	NM_145137	Mgl2	7.56552e-06
NM_027784	-	0.00039665	NM_007791	Csrp1	8.64631e-06
NM_134167	V1rc12	0.000398811	NM_021338	Rpl35a	8.64631e-06
NM_147092	Olfr561	0.000413402	NM_026511	2810002N01Rik	8.64631e-06
NM_027064	-	0.000415023	NM_009634	Adsl	8.64631e-06
NM_008596	Sypl2	0.000419346	NM_011290	Rpl6	8.64631e-06
NM_146554	Olfr803	0.000419346	NM_019494	Cxcl11	9.7271e-06
NM_146627	Olfr350	0.000436639	NM_010106	Eef1a1	9.7271e-06
NM_027952	1700008I05Rik	0.000437179	NM_009076	Rpl12	9.7271e-06
NM_146611	Olfr970	0.000444204	NM_013647	Rps16	9.7271e-06
NM_001081658	Gm215	0.000463118	NM_029816	2610028H24Rik	9.7271e-06
NM_027828	9030611O19Rik	0.000466901	NM_026055	Rpl39	1.02675e-05
NM_147071	Olfr1352	0.000470684	NM_009080	Rpl26	1.02675e-05
NM_207559	Olfr776	0.000483653	NM_019865	Rpl36a	1.08079e-05
NM_146601	Olfr710	0.000486895	NM_178212	Hist2h2aa2	1.18887e-05
NM_008291	Hsd17b3	0.000487976	NM_012052	Rps3	1.35099e-05
NM_027391	Iyd	0.000488517	NM_010239	Fth1	1.45907e-05
NM_028408	Cnih3	0.000489057	NM_001008498	Wdr34	1.7833e-05
NM_029530	6330527O06Rik	0.000510673	NM_011933	Decr2	1.94542e-05
NM_053139	Pcdhb14	0.000522562	NM_016980	Rpl5	2.0535e-05
NM_028279	Naalad2	0.000530667	NM_008390	Irf1	2.21562e-05
NM_173023	4932415G16Rik	0.000536071	NM_001033337	AW124722	2.3237e-05
NM_027155	-	0.000564712	NM_018858	Pebp1	2.48581e-05
NM_028176	Cda	0.000566333	NM_011664	Ubb	2.53985e-05
NM_008588	Mesp1	0.000590651	NM_007782	Csf3r	2.64793e-05
NM_026961	2200002J24Rik	0.000591191	NM_170669	Rps15a	2.91813e-05
NM_145848	V1re13	0.000597136	NM_008339	Cd79b	2.97217e-05
NM_207544	V1rd11	0.000599838	NM_033444	Clic1	3.13429e-05
NM_008656	Myf5	0.000604701	NM_177354	Vash1	3.13429e-05
NM_146282	Olfr846	0.000605782	NM_009077	Rpl18	3.29641e-05
NM_134179	V1rc24	0.000641989	NM_011082	Pigr	3.35045e-05
NM_026822	Lce1b	0.000642529	NM_013721	Rpl7a	3.40449e-05
NM_029537	Tmem98	0.000677114	NM_013725	Rps11	3.40449e-05
NM_030058	Spint4	0.000677114	NM_029711	Arpc2	3.40449e-05
NM_028602	Tex19	0.000683059	NM_001002239	Rpl17	3.62064e-05
NM_146643	Olfr1155	0.000702513	NM_011189	Psme1	3.78276e-05
NM_146621	Olfr308	0.000704674	NM_025963	Rps10	3.89084e-05
NM_008499	Lhx5	0.000719805	NM_011296	Rps18	3.89084e-05
NM_001005343	Sp9	0.000719805	NM_026834	-	3.89084e-05
NM_028924	Mtac2d1	0.000723588	NM_009946	Cplx2	4.43123e-05
NM_020049	Slc6a14	0.000726831	NM_031247	Gimap3	4.43123e-05
NM_080458	Bsnd	0.000738719	NM_010380	H2-D1	4.43123e-05
NM_013708	Nr2e3	0.000746825	NM_009092	Rps17	4.53931e-05
NM_146271	Olfr1511	0.000750608	NM_018734	Gbp3	4.53931e-05
NM_027426	2610109H07Rik	0.000757633	NM_008518	Ltb	4.59335e-05
NM_173746	OTTMUSG00000004461	0.000762497	NM_009096	Rps6	4.59335e-05
NM_146560	Olfr872	0.00078087	NM_008528	Blnk	4.59335e-05
NM_009129	Scg2	0.000791138	NM_012032	Serinc3	4.64739e-05
NM_023289	Ceacam11	0.000815996	NM_009094	Rps4x	4.75547e-05
NM_028094	Ugt2a3	0.000826804	NM_021281	Ctss	5.02567e-05
NM_027041	1700003M02Rik	0.000828425	NM_027470	Pak4	5.29587e-05
NM_028910	Olfr701	0.000865172	NM_011701	Vim	5.40394e-05
NM_028477	Prl8a1	0.000873277	NM_207523	Rpl23a	5.45798e-05
NM_146545	Olfr1518	0.000874358	NM_013608	Naca	5.51202e-05
NM_007823	Cyp4b1	0.000898676	NM_177394	A730011L01Rik	5.6201e-05
NM_178804	Slit2	0.000906782	NM_178183	Hist1h2ak	6.48473e-05
NM_028554	1700072E05Rik	0.000922453	NM_010240	Ftl1	6.75493e-05
NM_146294	Olfr1167	0.000933261	NM_172561	Spag7	6.80897e-05
NM_027998	Cldn23	0.000941908	NM_009081	Rpl28	7.07917e-05
NM_008068	Gabra6	0.000941908	NM_018860	Rpl41	7.29533e-05
NM_001081097	Grik3	0.000946771	NM_011300	Rps7	7.45744e-05
NM_027613	-	0.000952715	NM_016959	Rps3a	7.45744e-05
NM_080434	Apoa5	0.000987841	NM_001033451	Zfp408	7.78168e-05
NM_198612	BC049816	0.000989462	NM_018796	Eef1b2	7.99784e-05
NM_134224	V1ri7	0.000990003	NM_172728	Creb5	8.48419e-05
NM_001033979	Ldlrad2	0.00101972	NM_011291	Rpl7	8.48419e-05
NM_207143	Olfr594	0.00107268	NM_009251	Serpina3g	8.80843e-05
NM_053227	V1rb4	0.00107484	NM_008302	Hsp90ab1	8.80843e-05
NM_025719	4921504I05Rik	0.00107539	NM_008503	Rps2	8.91651e-05
NM_175189	Hepacam	0.00108241	NM_146036	Ahsa1	8.91651e-05
NM_008592	Foxc1	0.00109538	NM_010392	H2-Q2	8.97055e-05
NM_018826	Irx5	0.00109646	NM_009079	Rpl22	9.18671e-05
NM_020501	Tas2r105	0.00110727	NM_026329	Polr2g	9.40286e-05
NM_207271	Tdpoz3	0.00112078	NM_019647	Rpl21	0.000100513
NM_152923	Kcnq3	0.00114023	NM_010833	Msn	0.000103215
NM_027598	-	0.00114402	NM_178706	Siglech	0.000106458
NM_001039595	OTTMUSG00000010207	0.00115158	NM_024218	Rpl24	0.000107538
NM_207025	Tas2r123	0.00115158	NM_026976	Faim3	0.000108619
NM_011345	Sele	0.0011559	NM_007806	Cyba	0.000112402
NM_028180	1700030F18Rik	0.00116239	NM_009296	Supt4h1	0.000114023
NM_172793	Btnl9	0.00117103	NM_198107	Thrap5	0.000114023
NM_027788	5530400B04Rik	0.00118184	NM_013653	Ccl5	0.000114564
NM_001011662	Olfr180	0.00121048	NM_008143	Gnb2l1	0.000114564
NM_015780	Cfhr1	0.00122778	NM_013640	Psmb10	0.000115104
NM_016854	Ppp1r3c	0.00123156	NM_024166	Chchd2	0.000115644
NM_027306	Zdhhc25	0.00123534	NM_025806	1100001H23Rik	0.000116725
NM_023332	Prl8a9	0.00126128	NM_013762	Rpl3	0.000117806
NM_024285	Bves	0.00126723	NM_029499	Ms4a4c	0.000120508
NM_146940	Olfr352	0.00127101	NM_139198	Plac8	0.000121048
NM_001011807	Olfr191	0.00127101	NM_001077529	Nme2	0.00012321
NM_001012640	AY761185	0.00128019	NM_013877	Cabp5	0.00012321
NM_019967	Dbc1	0.00128884	NM_178440	Myo1g	0.00012375
NM_021342	Kcne4	0.00129641	NM_010742	Ly6d	0.000126452
NM_146403	Olfr1295	0.00130938	NM_001033488	Gm1964	0.000131316
NM_146447	Olfr1309	0.00132613	NM_029803	Ifi27	0.000134018
NM_172658	Slco4c1	0.00132613	NM_007661	Cdc2l1	0.000134018
NM_145842	V1re9	0.00134342	NM_026684	Ndufb10	0.00013672
NM_028877	4432412L15Rik	0.00136882	NM_175658	Hist1h2aa	0.00013672
NM_031260	Mov10l1	0.00138557	NM_001033196	AI481105	0.000137801
NM_001081310	2010003H20Rik	0.00139584	NM_018808	Dnajb1	0.000139962
NM_001033481	-	0.00140665	NM_178932	Aoc2	0.000146447
NM_027452	Lrfn2	0.00142556	NM_010123	Eif3s10	0.000147528
NM_029859	-	0.00143529	NM_023142	Arpc1b	0.000147528
NM_147077	Olfr643	0.00144285	NM_177722	-	0.00015131
NM_011002	Olfr59	0.00144501	NM_007641	Ms4a1	0.000155093
NM_203320	Gm1960	0.00144718	NM_175498	Pnma2	0.000155634
NM_146555	Olfr805	0.00148446	NM_207634	Rps24	0.000156174
NM_012033	Tinag	0.00148663	NM_011528	Taldo1	0.000156174
NM_182636	BC052055	0.00149095	NM_026007	Eef1g	0.000158336
NM_146537	Olfr311	0.00150122	NM_080635	Eif3s3	0.000162659
NM_026135	-	0.00150338	NM_025976	Bfar	0.000165361
NM_029660	1700012H05Rik	0.00150932	NM_021473	Akr1a4	0.000169684
NM_173419	Dleu7	0.0015358	NM_011551	Ubtf	0.000176709
NM_028066	F11	0.00154661	NM_144826	Utp6	0.000179411
NM_001077632	Nkx2-2	0.00155039	NM_026517	Rpl22l1	0.000179411
NM_026188	1700028P14Rik	0.00155471	NM_175397	Sp110	0.000184275
NM_028156	1700001P01Rik	0.0015612	NM_010394	H2-Q7	0.000186977
NM_026906	Cts3	0.00162064	NM_007569	Btg1	0.000192921
NM_026385	Pllp	0.00163145	NM_011508	Eif1	0.000193461
NM_053130	Pcdhb5	0.0016374	NM_199477	-	0.000197244
NM_146906	Olfr853	0.00166604	NM_020615	Atp5c1	0.000198865
NM_001011779	-	0.00168549	NM_026211	Tmed9	0.000199406
NM_028191	Cyp2c65	0.00170819	NM_021718	Ms4a4b	0.000199406
NM_028236	Ceacam18	0.0017217	NM_011873	Dazap2	0.000199946
NM_198610	Igsf21	0.00173196	NM_028659	Eif3s12	0.000200486
NM_026087	Ceacam12	0.00176061	NM_026468	Atp5g2	0.000211294
NM_146466	Olfr165	0.00176277	NM_011654	Tuba1b	0.000212375
NM_053212	Tas2r116	0.00177898	NM_013472	Anxa6	0.000213456
NM_198673	Odf3l1	0.00179573	NM_133801	Gtf2f1	0.000219941
NM_198672	-	0.00182383	NM_011143	Pou4f1	0.000221562
NM_013808	Csrp3	0.00182978	NM_021505	Anapc5	0.000223723
NM_001030294	Olfm4	0.00183572	NM_001033769	B020031M17Rik	0.000225345
NM_147100	Olfr614	0.00184383	NM_021792	Iigp1	0.000235072
NM_028055	1500005I02Rik	0.00184707	NM_001078649	Tmem134	0.000235072
NM_053147	Pcdhb22	0.00185626	NM_175523	Spag5	0.00024588
NM_013479	Bcl2l10	0.00188273	NM_013795	Atp5l	0.000248041
NM_001029850	Magi1	0.00188976	NM_023665	D4Wsu53e	0.000248041
NM_008426	Kcnj3	0.00190813	NM_007831	Dcc	0.000248581
NM_010610	Kcnma1	0.00191246	NM_011311	S100a4	0.000250203
NM_027063	1700013G24Rik	0.00192164	NM_001033350	Bank1	0.000252905
NM_028572	-	0.00193191	NM_010387	H2-DMb1	0.000257768
NM_175003	AU040829	0.00194218	NM_199022	Shc4	0.00025993
NM_001010838	Taar7d	0.00194434	NM_025586	Rpl15	0.00026047
NM_011513	Surf5	0.0019492	NM_008248	Hint1	0.000261551
NM_008069	Gabrb1	0.00195947	NM_138659	Prpf8	0.000263172
NM_026535	Serpina12	0.00197676	NM_007763	Crip1	0.000264793
NM_028772	Dmgdh	0.00197947	NM_001038492	Ctsa	0.000266414
NM_009434	Phlda2	0.00198919	NM_007750	Cox8a	0.000269657
NM_032542	Sval2	0.00200108	NM_175654	Hist1h4d	0.000271818
NM_001033361	Pgr15l	0.00202918	NM_028071	Cotl1	0.000275061
NM_027591	Dmrtc1a	0.00203134	NM_001081379	Ankrd11	0.000276142
NM_010504	Ifna4	0.00203567	NM_027996	2310021P13Rik	0.000277763
NM_134187	V1rc32	0.00203567	NM_001025313	Tapbp	0.000278844
NM_144557	Myrip	0.00203621	NM_018776	Crlf3	0.000279384
NM_020280	Magea4	0.00204377	NM_028977	-	0.000279924
NM_130451	Slc2a10	0.00210213	NM_153175	Gimap6	0.000289651
NM_027126	Hfe2	0.00212537	NM_199017	9230110C19Rik	0.000309106
NM_054041	Antxr1	0.00218698	NM_133796	Arhgdia	0.000309646
NM_027299	Degs2	0.00222643	NM_001004142	Nlrp1a	0.000310186
NM_030737	V1rd7	0.00223831	NM_013590	Lyz	0.000311808
NM_153520	Tmem10	0.00224102	NM_011942	Lypla2	0.000323156
NM_001031664	Nudt10	0.0022756	NM_144958	Eif4a1	0.000323156
NM_145228	Oas1h	0.00230478	NM_028228	-	0.00032856
NM_021382	Tacr3	0.00230586	NM_029663	Eef1d	0.00032856
NM_001011825	Olfr1105	0.00233721	NM_172397	Limd2	0.00032856
NM_146435	Olfr993	0.00234801	NM_010738	Ly6a	0.000345853
NM_146892	Olfr1223	0.00235342	NM_007486	Arhgdib	0.000346393
NM_001010828	Taar6	0.00235504	NM_183321	BC053749	0.000350716
NM_053233	V1rc3	0.00237882	NM_016923	Ly96	0.000350716
NM_028247	Slc16a10	0.0024107	NM_018822	Sgsh	0.000353418
NM_027321	Lrrc39	0.0024388	NM_177688	H2afj	0.000357741
NM_027543	Gpr173	0.00244474	NM_010261	Rabac1	0.000368549
NM_146691	Olfr1467	0.00250149	NM_010745	Ly86	0.000370711
NM_146497	Olfr492	0.00250149	NM_175015	Atp5g3	0.000375574
NM_026955	2200002K05Rik	0.00251013	NM_018738	Igtp	0.000379357
NM_020488	Gabrq	0.00252472	NM_013486	Cd2	0.000379897
NM_028126	2610204L23Rik	0.00254093	NM_001034859	EG225594	0.000388003
NM_011866	Pde10a	0.00256093	NM_178186	Hist1h2ag	0.00039719
NM_008727	Npr1	0.00257606	NM_025641	Uqcrh	0.000398811
NM_001034085	Ppp2r1b	0.00257876	NM_177613	Cdc34	0.000399892
NM_029327	Lyrm7	0.00258309	NM_011518	Syk	0.000403675
NM_001012266	Olfr835	0.00258741	NM_023124	H2-Q8	0.000405836
NM_146819	Olfr466	0.00258903	NM_175661	Hist1h2af	0.000407998
NM_027943	-	0.00262416	NM_008211	H3f3b	0.0004107
NM_007728	Coch	0.00262956	NM_001001737	5830428H23Rik	0.000417725
NM_027983	Krt33a	0.0026328	NM_025344	Eif3s5	0.000420967
NM_023396	Rprm	0.00264793	NM_008617	Mdh2	0.000432856
NM_134235	V1rh10	0.00265226	NM_023312	Ndufa13	0.000441502
NM_153052	Gzmn	0.0026636	NM_001081019	-	0.000449608
NM_001040027	Defb41	0.00270576	NM_008722	Npm1	0.000460416
NM_176998	5730410E15Rik	0.00272683	NM_145944	Ccdc25	0.00046582
NM_134193	V1re4	0.00273007	NM_016774	Atp5b	0.000468522
NM_023115	Pcdh15	0.00275709	NM_001040691	Ung	0.000477168
NM_146688	Olfr262	0.00277168	NM_010147	Epn1	0.000477168
NM_138686	Cys1	0.00282086	NM_177818	C130057D23Rik	0.000483113
NM_199309	Zdhhc19	0.00283275	NM_145455	Btf3	0.000497703
NM_021566	Jph2	0.00283869	NM_011371	St6galnac1	0.000504728
NM_001011846	Olfr517	0.00284031	NM_011631	Hsp90b1	0.000505809
NM_146897	Olfr1214	0.00284464	NM_010907	Nfkbia	0.00050635
NM_009286	C730007P19Rik	0.00284896	NM_175662	Hist2h2ac	0.00050635
NM_146898	Olfr1213	0.00287382	NM_024171	Sec61b	0.000511754
NM_146547	Olfr771	0.00287382	NM_018815	Nup210	0.000517158
NM_007786	Csn3	0.00289003	NM_013535	Grcc10	0.000519319
NM_170599	Igsf11	0.0029257	NM_139227	Atxn7	0.000519319
NM_146661	Olfr1112	0.00293272	NM_009797	Capza1	0.000521481
NM_028746	Slc7a13	0.00294947	NM_011865	Pcbp1	0.000528506
NM_010984	Olfr42	0.00296406	NM_001083938	Rnaset2a	0.000532289
NM_009317	Tal2	0.00296785	NM_009790	Calm1	0.000534991
NM_027970	1700023E05Rik	0.00298244	NM_008210	H3f3a	0.000538773
NM_026811	Lce1e	0.00300838	NM_009835	-	0.000538773
NM_146935	Olfr167	0.00302567	NM_001001738	BC063749	0.000552283
NM_020019	Magea6	0.00303918	NM_173867	Rcc2	0.000552283
NM_027633	4931417G12Rik	0.00305593	NM_013585	Psmb9	0.000559308
NM_027058	-	0.00305863	NM_030685	D3Ucla1	0.00056201
NM_146245	Lrrc21	0.00308349	NM_009844	Cd19	0.000564172
NM_053106	Lmod1	0.00316077	NM_026851	Mrpl52	0.000565253
NM_028087	Gcnt3	0.00316617	NM_022989	Arl6ip6	0.000566333
NM_146345	Olfr1491	0.00316887	NM_008320	Irf8	0.000576061
NM_178791	E130203B14Rik	0.00317482	NM_133347	Dhx30	0.000579843
NM_146642	Olfr1140	0.00317644	NM_009899	Clca1	0.000579843
NM_207545	V1rd17	0.00320562	NM_027862	Atp5h	0.000582005
NM_031382	Tex16	0.00320778	NM_001042489	Hvcn1	0.000587409
NM_010933	Nppc	0.0032348	NM_008677	Ncf4	0.000587949
NM_001029838	Pknox2	0.00324129	NM_021510	Hnrph1	0.000594974
NM_001017422	-	0.00325858	NM_008155	Gpi1	0.000597136
NM_130878	Pcdh21	0.00326452	NM_145453	Zcchc9	0.000601999
NM_027778	-	0.00326614	NM_001039959	Ahnak	0.000604701
NM_146106	Lyplal1	0.00329154	NM_001077406	Nrp2	0.000608484
NM_146391	Olfr1058	0.00329262	NM_023738	Ube1l	0.000609565
NM_028560	1700081D17Rik	0.00329965	NM_011732	-	0.000613888
NM_146638	Olfr1151	0.00331424	NM_008452	Klf2	0.000631181
NM_146663	Olfr733	0.00331532	NM_011925	Cd97	0.000635504
NM_030596	Dsg3	0.00332397	NM_011444	Sox5	0.000637665
NM_026492	Ssxb1	0.0033364	NM_011434	Sod1	0.000642529
NM_027749	-	0.00334396	NM_009391	Ran	0.000645231
NM_033567	Cecr6	0.00335639	NM_010870	-	0.000647933
NM_027344	2310051M13Rik	0.00343367	NM_153119	Plekhq1	0.000647933
NM_001081327	Hs3st2	0.00345042	NM_144523	Zfp622	0.000649554
NM_029766	Dtl	0.00347474	NM_001037877	Tcf25	0.000652797
NM_031164	F13b	0.00348392	NM_001033378	A430078G23Rik	0.000664685
NM_146993	Olfr176	0.00348446	NM_008828	Pgk1	0.000665766
NM_183427	Glra2	0.00348933	NM_008562	Mcl1	0.000665766
NM_146367	Olfr976	0.00350014	NM_010143	Ephb3	0.000665766
NM_001037809	Cdh3	0.00353094	NM_011045	Pcna	0.00067063
NM_028550	1700074P13Rik	0.00353742	NM_178184	Hist1h2an	0.000682518
NM_175315	-	0.00355309	NM_025983	Atp5e	0.000684139
NM_032006	Mmp1a	0.00356768	NM_011095	Lilrb3	0.00068468
NM_028799	Tgm5	0.00358065	NM_007840	Ddx5	0.000685761
NM_028947	-	0.00359524	NM_016660	Hmga1	0.000686301
NM_001035246	Trpm3	0.00363307	NM_010215	Il4i1	0.000692786
NM_175473	Fras1	0.00370062	NM_008944	Psma2	0.000702513
NM_146365	Olfr1094	0.00373088	NM_133362	Erdr1	0.000717104
NM_203508	Gm75	0.00374169	NM_011602	Tln1	0.000721427
NM_147002	Olfr174	0.00374818	NM_026977	1810031K17Rik	0.000756552
NM_028973	Lrrc15	0.00375628	NM_010500	Ier5	0.000763037
NM_028916	Efhc2	0.00378114	NM_023320	Plekho1	0.000767901
NM_027704	Zdhhc11	0.0038141	NM_025650	Uqcr	0.000767901
NM_027046	Ccdc54	0.00384545	NM_010090	Dusp2	0.000776007
NM_198623	Ubqln3	0.00385031	NM_016750	H2afz	0.000787355
NM_207152	Olfr1338	0.00385409	NM_199080	Ddx17	0.000791138
NM_147066	Olfr1389	0.00386868	NM_001033207	AI451557	0.000814375
NM_146529	Olfr1183	0.00388436	NM_010378	H2-Aa	0.000814375
NM_001005475	Iqsec2	0.00388598	NM_080559	Sh3bgrl3	0.000823561
NM_175502	Tmem74	0.00390165	NM_015735	Ddb1	0.00083599
NM_011380	Six2	0.00390975	NM_026313	3300001P08Rik	0.00085004
NM_177653	F830045P16Rik	0.00391948	NM_013566	Itgb7	0.00086301
NM_026624	BC061039	0.00394056	NM_031165	Hspa8	0.00086301
NM_177335	D930020B18Rik	0.00394704	NM_011530	-	0.000871656
NM_207242	Npc1l1	0.00395191	NM_008774	Pabpc1	0.000871656
NM_146971	Olfr1228	0.00395623	NM_010591	Jun	0.000883005
NM_019991	Prl2a1	0.00395731	NM_011691	Vav1	0.000898676
NM_177787	9830102E05Rik	0.00396433	NM_029157	Sf3a3	0.000925696
NM_008777	Pah	0.00396596	NM_008228	Hdac1	0.000927857
NM_023456	Npy	0.0039973	NM_011294	Sub1	0.00093218
NM_011478	Sprr3	0.00400216	NM_001017968	Zdhhc18	0.000940286
NM_177010	Cd200r4	0.00402108	NM_020255	Scand1	0.000941908
NM_019481	Slc13a1	0.00402702	NM_012021	Prdx5	0.000947852
NM_175448	A330019N05Rik	0.00403026	NM_183256	2310016M24Rik	0.000964064
NM_024449	Sost	0.00406269	NM_009169	Shfm1	0.00097217
NM_146762	Olfr1013	0.00406377	NM_172980	Slc28a2	0.000974331
NM_146583	Olfr52	0.00407566	NM_028769	Syvn1	0.000978654
NM_028164	-	0.00408754	NM_019866	Spib	0.000983518
NM_172776	D630002G06Rik	0.00410376	NM_028075	Tnfrsf13c	0.000988922
NM_026300	4930549C01Rik	0.00411672	NM_009924	Cnr2	0.000989462
NM_053154	Klra6	0.00412051	NM_001080819	Arid1a	0.000990003
NM_194064	Nanos2	0.00414699	NM_011157	Srgn	0.000990003
NM_207011	Tas2r104	0.00416698	NM_011210	Ptprc	0.000991624
NM_028880	Lrrtm1	0.00417509	NM_023144	Nono	0.000994866
NM_007391	Acrv1	0.00419022	NM_001082960	Itgam	0.00101486
NM_023219	Slc5a4b	0.00425399	NM_008279	Map4k1	0.00102729
NM_009436	-	0.00425453	NM_009716	Atf4	0.00103269
NM_010672	Krtap6-1	0.00427398	NM_009186	Sfrs10	0.00104566
NM_028127	Frmd6	0.00428371	NM_001042534	Capg	0.00105377
NM_001083125	Lhx6	0.00432586	NM_013932	Ddx25	0.00105755
NM_146535	Olfr1370	0.00433612	NM_019391	Lsp1	0.00107214
NM_012028	St6galnac5	0.00434369	NM_029000	Gvin1	0.00107484
NM_001080709	4930402F06Rik	0.00437125	NM_026528	2700060E02Rik	0.00110186
NM_001005568	Olfr1281	0.00438962	NM_201351	Cybasc3	0.00110727
NM_201409	Dub1a	0.00439287	NM_026242	Mrfap1	0.00112024
NM_139226	Onecut3	0.00440313	NM_026616	Rnaseh2c	0.00112402
NM_146308	Olfr1356	0.00442583	NM_027959	Pdia6	0.00113213
NM_027924	Pdgfd	0.00443502	NM_025624	Pomp	0.00113267
NM_184109	Rtl1	0.00443556	NM_008879	Lcp1	0.00113321
NM_027163	Il1f8	0.00445393	NM_134116	Gpsm3	0.00113699
NM_031250	Ucn3	0.00446042	NM_181796	Gstp2	0.00113861
NM_023872	Kcnq5	0.00446312	NM_025796	Mrpl33	0.00115158
NM_207276	4930525K10Rik	0.00450311	NM_016884	Hnrpc	0.00115536
NM_028077	1810055G02Rik	0.00450311	NM_009941	Cox4i1	0.00115536
NM_013593	Mb	0.00452905	NM_008535	Lyl1	0.00116779
NM_134238	V1rh13	0.00456579	NM_008225	Hcls1	0.00118238
NM_018873	P140	0.00457984	NM_008972	Ptma	0.00118617
NM_028231	Kcnmb2	0.00461929	NM_001080381	6330500D04Rik	0.00119535
NM_009236	Sox18	0.00465982	NM_010318	Gng5	0.00121535
NM_146250	Gpr1	0.00466198	NM_020261	Psg23	0.00122021
NM_016880	Krt35	0.00469549	NM_026515	2810417H13Rik	0.00122832
NM_010053	Dlx1	0.00472143	NM_026506	Snrpg	0.0012321
NM_010564	Inha	0.00476736	NM_010494	Icam2	0.0012321
NM_001039594	Lce3a	0.00476952	NM_027360	2010107E04Rik	0.00123318
NM_012043	Islr	0.00477331	NM_201226	Lrrc47	0.00123912
NM_001007266	Taar2	0.00477709	NM_016715	Tpte2	0.00124129
NM_053136	Pcdhb11	0.00482842	NM_025863	Trim59	0.00126723
NM_146775	Olfr473	0.00484139	NM_023061	Mcam	0.00127047
NM_181564	Dsg4	0.00487814	NM_176850	Bptf	0.00127101
NM_008555	Masp1	0.00489381	NM_008551	Mapkapk2	0.00129803
NM_001011791	Olfr193	0.00491921	NM_007536	Bcl2a1d	0.0013083
NM_013903	Mmp20	0.00494407	NM_007758	Cr2	0.0013137
NM_021323	Usp29	0.00494785	NM_011136	Pou2af1	0.0013137
NM_029229	-	0.00497433	NM_009008	Rac2	0.00136612
NM_172852	Serpinb13	0.00499216	NM_010693	Lck	0.00137422
NM_008769	Otc	0.00500297	NM_010587	Itsn1	0.00138233
NM_146650	Olfr1166	0.00510024	NM_080553	Itpr3	0.00138557
NM_146575	Olfr1457	0.0051505	NM_001081291	Ccdc88b	0.00138719
NM_001012306	Hsd3b3	0.00519265	NM_183162	BC006779	0.00139908
NM_177585	EG208426	0.00519914	NM_008839	Pik3ca	0.00140286
NM_147045	Olfr683	0.00526236	NM_001001806	Zfp36l2	0.00140611
NM_144909	Gckr	0.00528236	NM_152839	Igj	0.00140935
NM_011910	Uts2	0.00533099	NM_007991	Fbl	0.00141745
NM_001085520	-	0.00534396	NM_011969	Psma7	0.00142178
NM_001048217	Spink11	0.00535909	NM_007747	Cox5a	0.00143042
NM_172801	Otop2	0.00536179	NM_198613	Ap2s1	0.00143529
NM_027302	Ctag2	0.00537314	NM_001037878	Tcf25	0.00144123
NM_028171	Ceacam13	0.00538341	NM_031868	Ppp1ca	0.00144231
NM_021391	Ppp1r1a	0.00541691	NM_025272	Atp6v0e	0.00146393
NM_028085	Anks4b	0.0054261	NM_146014	Ccm2	0.00146933
NM_145463	Tmem46	0.00542664	NM_178659	Jmjd4	0.00147258
NM_176999	Atp10b	0.00549257	NM_016690	Hnrpdl	0.00149905
NM_173385	Cilp	0.00550554	NM_031373	Ogfr	0.00151905
NM_008274	Hoxd12	0.00551256	NM_019639	Ubc	0.00152607
NM_007559	Bmp8b	0.00562605	NM_008840	Pik3cd	0.00153364
NM_008780	Pax1	0.00562767	NM_022024	Gmfg	0.00154283
NM_028480	Psg30	0.00563361	NM_025381	Atp6v1f	0.00154445
NM_028848	Spata17	0.00563577	NM_027162	Mif4gd	0.00154661
NM_011097	Pitx1	0.00566982	NM_133895	Slc15a4	0.00157417
NM_030175	4930507C10Rik	0.00569198	NM_027196	Pold4	0.00158119
NM_007492	Arx	0.00570927	NM_021366	Klf13	0.00158282
NM_177624	A430083B19Rik	0.00574115	NM_008206	H2-Oa	0.00158444
NM_146724	Olfr512	0.00575142	NM_001024606	4833426J09Rik	0.00161848
NM_139224	Defb35	0.00576709	NM_029748	2510006D16Rik	0.00161902
NM_177082	Sp8	0.00580708	NM_025946	2010100O12Rik	0.00162551
NM_022565	Ndst4	0.00582005	NM_145830	Ehmt2	0.00164172
NM_133355	Grid2ip	0.00582653	NM_001039647	EG634650	0.00165307
NM_025540	Sln	0.0058368	NM_033596	Hist2h4	0.00166063
NM_175314	-	0.00584275	NM_016760	Clta	0.0016682
NM_019451	Il1f5	0.00584437	NM_013911	Fbxl12	0.00168225
NM_015777	Igbp1b	0.00584599	NM_011343	Sec61g	0.00168441
NM_001011804	Olfr1211	0.00587085	NM_009741	Bcl2	0.00168549
NM_033175	Lce3c	0.00587139	NM_009226	Snrpd1	0.00169576
NM_177656	6820408C15Rik	0.00588976	NM_001080746	Gtf2i	0.0016963
NM_027981	-	0.005893	NM_133815	Lbr	0.00169738
NM_207153	Olfr325	0.005893	NM_025842	Vps28	0.0017017
NM_134206	V1rg5	0.00590543	NM_022656	Nisch	0.00170657
NM_207222	Lmo3	0.00590813	NM_015781	Nap1l1	0.00170873
NM_023852	Rab3c	0.00600054	NM_008500	Lhx6	0.00171143
NM_020278	Lgi1	0.00601189	NM_007801	Ctsh	0.00171413
NM_028737	4931406B18Rik	0.00605782	NM_133834	Hnrpf	0.00172332
NM_033571	Fkbp6	0.00607349	NM_130449	Colec12	0.00172548
NM_001005570	Olfr707	0.00607349	NM_010724	Psmb8	0.00172548
NM_029706	Cpb1	0.0060816	NM_030743	Zfp313	0.00174331
NM_023511	-	0.00609403	NM_183285	Kctd2	0.00176006
NM_019541	Cts8	0.00612591	NM_025387	Tmem14c	0.00176871
NM_008938	-	0.00612591	NM_010370	Gzma	0.00177249
NM_146899	Olfr1219	0.00614483	NM_026129	Erp29	0.00177249
NM_176832	Spire1	0.00622156	NM_024457	Rap1b	0.00178492
NM_031402	Crispld1	0.00624696	NM_001081105	Rhoh	0.00178871
NM_153512	Kcng3	0.00628533	NM_008947	Psmc1	0.00183086
NM_146616	Olfr305	0.00636314	NM_146131	Pbxip1	0.0018395
NM_009757	Bmp15	0.00641016	NM_009304	Syngr2	0.00184977
NM_146594	Olfr1100	0.00641448	NM_030198	Gins3	0.00185734
NR_002888	Smarca5	0.00642529	NM_025359	Tspan13	0.00185842
NM_028927	Tktl2	0.00642529	NM_011695	Vdac2	0.00186166
NM_031367	H28	0.00643988	NM_022410	Myh9	0.00188003
NM_028638	-	0.00646258	NM_010145	Ephx1	0.00195623
NM_001012305	Slc39a12	0.00648203	NM_013563	Il2rg	0.00197676
NM_028117	Chst14	0.00651013	NM_019795	Dnajc7	0.00198325
NM_053132	Pcdhb7	0.00651554	NM_010312	Gnb2	0.00200811
NM_008817	Peg3	0.00657606	NM_144901	Csde1	0.00200919
NM_138663	Pcdha12	0.00664631	NM_145405	Ubl4	0.00201189
NM_031202	Tyrp1	0.00667333	NM_027695	Oxsm	0.00204053
NM_133862	Fgg	0.00669062	NM_172592	Sfrs12	0.00204701
NM_025973	Pgc	0.00669927	NM_019435	Ndufb11	0.00204701
NM_016697	Gpc3	0.0067144	NM_025987	Ndufa6	0.00206593
NM_207674	Olfr1082	0.00672089	NM_001080774	Myo1c	0.00209133
NM_198865	Slitrk5	0.00676466	NM_146145	Jak1	0.00209457
NM_028046	-	0.00678087	NM_024475	Ublcp1	0.00209997
NM_013619	Olfr67	0.00681924	NM_008974	Ptp4a2	0.00210268
NM_027627	4931408A02Rik	0.00683329	NM_176902	1110014K08Rik	0.00210322
NM_019486	Olfr71	0.00684085	NM_053149	Hemgn	0.00210538
NM_001081129	Cntnap3	0.0068749	NM_172660	D2Wsu81e	0.00211186
NM_013628	Pcsk1	0.00691165	NM_013683	-	0.00211943
NM_053185	Col4a6	0.00693164	NM_025589	Rpl36al	0.00211997
NM_001081076	Gucy2g	0.00695704	NM_029804	Hnrpm	0.00212753
NM_028376	Pfn4	0.00696514	NM_016933	Ptprcap	0.00213996
NM_146684	Olfr1440	0.00700351	NM_008252	Hmgb2	0.00215942
NM_146278	Olfr729	0.00701756	NM_019449	Unc93b1	0.00218049
NM_177890	EG330513	0.00702675	NM_145139	Eif3s6ip	0.0021913
NM_183189	Krtap13-1	0.00702945	NM_010062	Dnase2a	0.00220805
NM_147009	Olfr389	0.00705755	NM_033601	Bcl3	0.00221454
NM_001033285	-	0.0070662	NM_025429	Serpinb1a	0.00222805
NM_028980	8430415E04Rik	0.00710132	NM_178627	Poldip3	0.00225453
NM_009991	Cyp11b2	0.00710295	NM_174990	Gimap4	0.00226587
NM_019545	Hao3	0.00710511	NM_021552	5730427N09Rik	0.0022756
NM_145534	Btbd3	0.00710943	NM_172596	Sec24c	0.00229938
NM_010626	-	0.00712456	NM_172285	Plcg2	0.00232316
NM_147042	Olfr1353	0.00713915	NM_010511	Ifngr1	0.00233018
NM_029415	Slc10a6	0.00714726	NM_007505	Atp5a1	0.00233504
NM_130903	Cd209c	0.00715428	NM_024190	Chmp1b	0.00234909
NM_001011849	Olfr792	0.00717212	NM_018749	Eif3s7	0.00237828
NM_022319	Clstn2	0.00718671	NM_016680	Sfrs16	0.00239935
NM_029401	-	0.00718887	NM_010860	Myl6	0.00242475
NM_207140	Olfr1212	0.00720022	NM_178886	Ldlrad3	0.00242745
NM_146929	Olfr807	0.00721643	NM_018851	Samhd1	0.00242799
NM_021363	Svs3a	0.00723804	NM_016876	Eif3s4	0.00242799
NM_053231	V1rc1	0.00725912	NM_001042670	ENSMUSG00000053178	0.00243178
NM_153071	Gprc6a	0.00726777	NM_180678	Gars	0.00244204
NM_177744	9030421J09Rik	0.00728884	NM_015807	Nt5c	0.00247663
NM_026271	1110018M03Rik	0.00730559	NM_019830	-	0.00247717
NM_054100	2310034C09Rik	0.00731262	NM_146047	Clptm1l	0.00249176
NM_023114	Apoc3	0.00732883	NM_019642	Rpn2	0.00249176
NM_134234	V1rg12	0.00733748	NM_008112	Gdi2	0.00255228
NM_053080	Aldh1a3	0.00736125	NM_053164	Mrpl43	0.00256417
NM_008304	Sdc2	0.00736666	NM_027931	Tars2	0.00257876
NM_146612	Olfr968	0.00737476	NM_146187	Ffar2	0.00258255
NM_133690	Atp1b4	0.0074007	NM_013493	Cnbp	0.00258417
NM_029489	Samd7	0.00741583	NM_146203	Zfp764	0.00259065
NM_026841	-	0.00744988	NM_175329	Ndg2	0.00261659
NM_008260	Foxa3	0.00746501	NM_009778	C3	0.00264361
NM_146432	Olfr1512	0.007485	NM_145416	BC021438	0.00264415
NM_146010	Tspan8	0.00751581	NM_007798	Ctsb	0.00265928
NM_028961	-	0.00752661	NM_025383	Necap2	0.00266252
NM_029809	2310014L17Rik	0.0075277	NM_138646	Hps4	0.00267874
NM_021367	Tslp	0.00752986	NM_178909	AI553587	0.00269495
NM_028004	Ttn	0.00753418	NM_053071	Cox6c	0.00271332
NM_133653	Mat1a	0.0075558	NM_025352	Uqcrq	0.00271332
NM_001001450	Ssxb2	0.0075666	NM_144880	Ppp2r5a	0.00272143
NM_152802	Defb12	0.00757903	NM_010260	Gbp2	0.00272791
NM_020621	P2ry4	0.00761524	NM_010885	Ndufa2	0.00273007
NM_146666	Olfr736	0.00762064	NM_001033299	Zfp217	0.00277601
NM_007617	Cav3	0.00762226	NM_175242	-	0.00278033
NM_019759	Dpt	0.00764064	NM_011180	Pscd1	0.00278087
NM_138944	Pou4f2	0.00764172	NM_009460	Sumo1	0.0027987
NM_009313	Tacr1	0.00764604	NM_023799	Mgea5	0.00280357
NM_146396	Olfr1277	0.00765577	NM_007551	Blr1	0.00282464
NM_025738	Cypt6	0.00766766	NM_008175	Grn	0.00283113
NM_007603	Capn6	0.00770603	NM_019749	Gabarap	0.00285436
NM_028852	Spatc1	0.00772224	NM_133354	Sumo2	0.00285653
NM_027834	9130008F23Rik	0.00772386	NM_133916	Eif3s9	0.00286085
NM_146766	Olfr1109	0.00773034	NM_007637	Cct5	0.00286841
NM_175176	4922501L14Rik	0.00775358	NM_007636	Cct2	0.00287004
NM_027227	Glod5	0.00777898	NM_008251	Hmgn1	0.0028776
NM_030734	Defb5	0.00780384	NM_009224	Snrp70	0.00288409
NM_011402	Slc34a2	0.00782167	NM_133831	Gltscr2	0.00290354
NM_029960	-	0.00782491	NM_001039147	Morf4l1	0.00290948
NM_175174	Klhl5	0.00785355	NM_016781	Prkag1	0.00291867
NM_153541	Zbtb8	0.00785788	NM_008190	Guca2a	0.0029284
NM_008213	Hand1	0.00788868	NM_175229	Srrm2	0.00293704
NM_026652	4930547C10Rik	0.00790975	NM_011870	Cib1	0.00295704
NM_178748	Egflam	0.00798109	NM_001005425	Gm1008	0.0029592
NM_007844	Defcr-rs1	0.008	NM_010592	Jund1	0.00296136
NM_028325	Zcchc12	0.00804809	NM_009288	Stk10	0.00297379
NM_011120	Prl7d1	0.00805026	NM_177268	Ankrd16	0.00297379
NM_177845	Pla2g4e	0.0080562	NM_030109	Sf3b2	0.00300946
NM_146620	Olfr292	0.00805998	NM_015791	Fbxo8	0.00303756
NM_026394	Lce1f	0.00806485	NM_011971	Psmb3	0.00305593
NM_029299	Spata19	0.00809889	NM_009382	Thy1	0.00306188
NM_020596	Egr4	0.00815185	NM_011050	Pdcd4	0.00307106
NM_199153	Tas2r102	0.00816698	NM_001037727	Arhgap25	0.00307755
NM_053271	Rims2	0.008194	NM_010888	Ndufs6	0.00310132
NM_146481	Olfr890	0.00821562	NM_008388	Eif3s6	0.00311537
NM_181319	Tbx22	0.00823615	NM_010156	-	0.00314402
NM_015767	Ttpa	0.00823615	NM_019973	Son	0.00314888
NM_146406	Olfr1076	0.00831019	NM_008376	Gimap1	0.00316077
NM_028790	Acot12	0.00831829	NM_009510	Vil2	0.00317536
NM_028855	-	0.00832207	NM_027044	Pfdn5	0.00319265
NM_173068	Syt7	0.00835234	NM_175190	2900010J23Rik	0.00321481
NM_028130	2610020C11Rik	0.00836477	NM_178598	Tagln2	0.00322075
NM_134190	V1re1	0.00838314	NM_007719	Ccr7	0.00322075
NM_172872	Ankrd38	0.00845934	NM_011149	Ppib	0.00324237
NM_028384	-	0.00846582	NM_021462	-	0.0032548
NM_008432	Kcnu1	0.00848744	NM_013536	Emg1	0.00326398
NM_023746	Prl5a1	0.00850581	NM_178694	Zer1	0.00329911
NM_134211	V1rh1	0.00854904	NM_146069	Lrrc33	0.00331424
NM_001085505	Gm572	0.0085539	NM_008138	Gnai2	0.00335639
NM_146511	Olfr107	0.0085539	NM_145589	Prr14	0.00340124
NM_019790	Tmeff2	0.00858687	NM_145824	Ranbp10	0.00341745
NM_146732	Olfr488	0.00863713	NM_011297	Rps24	0.00343367
NM_009049	Resp18	0.00865226	NM_025730	Lrrk2	0.00345474
NM_011280	Trim10	0.00866252	NM_025996	Tomm34	0.00346285
NM_053235	V1rc5	0.00867225	NM_001025245	Mbp	0.00346285
NM_029412	-	0.00868198	NM_009030	Rbbp4	0.00346447
NM_146693	Olfr1462	0.00873602	NM_011414	Slpi	0.0034742
NM_147083	Olfr622	0.00874682	NM_008326	Irgm	0.00347474
NM_146569	Olfr1014	0.0087679	NM_011827	Hcst	0.00351689
NM_008299	Dnajb3	0.00878627	NM_001037801	Cd6	0.00354391
NM_029722	-	0.00881816	NM_010734	Lst1	0.00354769
NM_029636	Ctsq	0.00883977	NM_001033405	Treml2	0.00355526
NM_012035	Trpc7	0.00886193	NM_176831	Ppcdc	0.00356768
NM_001033248	Gm266	0.00887166	NM_029116	-	0.00357363
NM_178258	Il22ra2	0.0088722	NM_011644	Trpc2	0.00357903
NM_146647	Olfr1154	0.00889868	NM_025388	Ufc1	0.00360767
NM_146726	Olfr514	0.00893704	NM_019682	Dynll1	0.00361308
NM_178675	Slc35f1	0.00894515	NM_025596	Prelid1	0.00362929
NM_011470	Sprr2d	0.00895055	NM_009025	Rasa3	0.00363253
NM_001039593	1700015E13Rik	0.0089619	NM_011879	Ik	0.00365307
NM_153098	Cd109	0.00897271	NM_153560	C230093N12Rik	0.00367144
NM_029064	Ttll9	0.00900892	NM_011179	Psap	0.00369522
NM_001081672	-	0.00901756	NM_172282	Tmco3	0.00373521
NM_147017	Olfr1045	0.00906296	NM_011752	Zfp259	0.00373683
NM_028462	-	0.00907755	NM_025349	Lsm7	0.00373683
NM_013806	Abcc2	0.00908457	NM_009326	Tcea2	0.00374061
NM_019935	Ovol1	0.00911213	NM_172661	5830434P21Rik	0.00375358
NM_177738	BC048671	0.00913861	NM_009976	Cst3	0.00375466
NM_001033177	Krt76	0.00917698	NM_145380	Ga17	0.00376115
NM_029594	-	0.00919968	NM_025338	Aurkaip1	0.00385734
NM_023774	4930550L24Rik	0.00920076	NM_007507	Atp5k	0.00387031
NM_029848	Hyal4	0.00920292	NM_008098	Mtpn	0.00387355
NM_153163	Cadps2	0.00922291	NM_001077705	Ptpn6	0.00389246
NM_011921	Aldh1a7	0.00923102	NM_026398	Pop5	0.00391948
NM_009996	Cyp24a1	0.00925264	NM_008160	Gpx1	0.00396704
NM_146767	Olfr1104	0.00927749	NM_026369	Arpc5	0.00396974
NM_008955	Rhox6	0.0092883	NM_013487	Cd3d	0.00400648
NM_054060	Psg25	0.00929208	NM_010901	Nfatc3	0.00401189
NM_008314	Htr5a	0.00929587	NM_181394	Anapc13	0.00402432
NM_001011732	Xkr7	0.00937152	NM_177767	Ogfod1	0.00403026
NM_153576	BC024561	0.00947312	NM_198102	Tra2a	0.00403026
NM_008614	Mobp	0.0095304	NM_001008427	EG434179	0.00404539
NM_019493	Btg4	0.00954012	NM_008410	Itm2b	0.0040508
NM_027866	Colec11	0.00954012	NM_173398	Gpr171	0.0040508
NM_028417	Ttc9b	0.00954823	NM_172725	C330006K01Rik	0.0040508
NM_009367	Tgfb2	0.0095585	NM_019755	Plp2	0.00406377
NM_198029	5830467P10Rik	0.00962659	NM_008163	Grb2	0.0041151
NM_053133	Pcdhb8	0.00964118	NM_019440	Iigp2	0.00412105
NM_010203	Fgf5	0.0096482	NM_027328	Prpf31	0.0041324
NM_028101	2610003J06Rik	0.00966009	NM_133810	Stk17b	0.00414645
NM_016789	Nptx2	0.0096736	NM_138630	Arhgap4	0.00416752
NM_147040	Olfr57	0.00969252	NM_174997	BC043098	0.00417671
NM_026336	2310057J18Rik	0.00973088	NM_001025208	-	0.00418914
NM_001018019	AY616753	0.00975142	NM_178204	Hist1h3d	0.00418968
NM_207139	-	0.00975304	NM_145569	Mat2a	0.00420211
NM_053219	V1ra4	0.0097552	NM_199467	F730047E07Rik	0.00420373
NM_001042606	Sstr2	0.00976817	NM_016788	Tnk2	0.00422426
NM_177571	OTTMUSG00000010433	0.00978708	NM_145458	Pxk	0.00424912
NM_025724	4921510H08Rik	0.00979411	NM_026064	2900073G15Rik	0.00425669
NM_020264	Svs7	0.00982167	NM_173442	Gcnt1	0.00426641
NM_147032	Olfr705	0.00984869	NM_009856	Cd83	0.00426966
NM_198418	Tdrd6	0.00985625	NM_008084	Gapdh	0.00427398
NM_011824	Grem1	0.00989246	NM_027410	2210010N04Rik	0.00430046
NM_016911	Srpx	0.00993245	NM_019817	Copz1	0.0043345
NM_030718	Abo	0.00995893	NM_145141	Fcrla	0.00435612
NM_021717	Nrip2	0.00996433	NM_009371	Tgfbr2	0.00435666
NM_001037248	EG381936	0.00997298	NM_016850	Irf7	0.00440584
NM_146472	Olfr1384	0.00999135	NM_178880	Son	0.00441827
NM_008589	Mesp2	0.00999676	NM_009807	Casp1	0.00442583
			NM_138315	Mical1	0.0044415
			NM_011655	Tubb5	0.00444529
			NM_138607	D0HXS9928E	0.00444529
			NM_011637	Trex1	0.00449122
			NM_026614	Ndufa5	0.00450743
			NM_025356	Ube2d3	0.00451824
			NM_011034	Prdx1	0.0045204
			NM_027898	Gramd1a	0.00453121
			NM_010347	Aes	0.0045766
			NM_019814	Higd1a	0.0045766
			NM_007796	Ctla2a	0.00459281
			NM_026061	Ndufb8	0.00460254
			NM_011808	Ets1	0.00462199
			NM_172681	D930015E06Rik	0.00462848
			NM_011945	Map3k1	0.00463875
			NM_183250	Ccdc72	0.00465334
			NM_172435	P2ry10	0.00466144
			NM_001038663	Mapk1	0.00466955
			NM_001039472	Kif21b	0.00469225
			NM_026911	Spcs1	0.00469387
			NM_025669	-	0.00470089
			NM_025584	Cd99	0.00470792
			NM_145367	Txndc5	0.00471872
			NM_001037719	Btla	0.00473277
			NM_172161	Irak2	0.00473386
			NM_009840	Cct8	0.00475223
			NM_008714	Notch1	0.00475223
			NM_001081636	Ccnd3	0.0047706
			NM_008975	pPtp4a3	0.0047706
			NM_013819	H2-M3	0.00477871
			NM_001034902	EG545861	0.00478195
			NM_011738	Ywhah	0.00478952
			NM_213659	Stat3	0.00481059
			NM_001030274	Ndufs5	0.00484896
			NM_009725	Atp5f1	0.00485815
			NM_021448	Epl2	0.00485869
			NM_024221	Pdhb	0.00485869
			NM_011436	Sorl1	0.00487436
			NM_001025365	D4Wsu114e	0.004903
			NM_144825	Taok1	0.00493542
			NM_001082573	Crygc	0.0049592
			NM_011660	Txn1	0.00497649
			NM_026890	Ngdn	0.00499487
			NM_001078167	Sfrs1	0.00503972
			NM_011201	Ptpn1	0.00504837
			NM_025440	Mrps16	0.00505593
			NM_145607	Ttc13	0.00513267
			NM_144900	Atp1a1	0.00516293
			NM_007382	Acadm	0.00516563
			NM_030205	Coro7	0.00517104
			NM_148930	Rbm5	0.00517374
			NM_010485	Elavl1	0.00518022
			NM_001003949	ORF61	0.00519319
			NM_198326	Nsfl1c	0.00519535
			NM_022310	Hspa5	0.00521805
			NM_009388	Tkt	0.0052267
			NM_012020	Foxl2	0.0052321
			NM_008325	Idua	0.00524075
			NM_145412	5830457O10Rik	0.00531964
			NM_001048061	Hnrpab	0.00532451
			NM_133242	Rbm39	0.00537152
			NM_007564	Zfp36l1	0.00538341
			NM_001001491	Tpm4	0.00538449
			NM_008416	Junb	0.00538611
			NM_030240	2900092E17Rik	0.00539422
			NM_026688	Ndufs3	0.00539584
			NM_026401	Mrp63	0.00545961
			NM_001077510	Gnas	0.00546717
			NM_026219	Uqcrb	0.00547636
			NM_009536	Ywhae	0.00547744
			NM_009896	Socs1	0.00548122
			NM_010581	Cd47	0.0055131
			NM_030566	Rabep2	0.00554391
			NM_144788	-	0.00554553
			NM_009668	Bin1	0.00554769
			NM_026519	Tmem85	0.00554769
			NM_009143	Sdf2	0.00554931
			NM_018747	Akap7	0.00557093
			NM_033561	Eif4h	0.00557579
			NM_177214	Ascc3l1	0.0055893
			NM_026943	Snrpd2	0.00561038
			NM_016872	Vamp5	0.00562335
			NM_001025597	Ikzf1	0.00563091
			NM_016787	Bnip2	0.00563415
			NM_009259	Spn	0.00566117
			NM_019419	Arl6ip1	0.00567252
			NM_207207	Mrps26	0.00569684
			NM_133668	Slc25a3	0.00572116
			NM_027320	Ifi35	0.00572278
			NM_080575	Acss1	0.00573737
			NM_025753	4933425O20Rik	0.00575574
			NM_053208	Egln2	0.00576925
			NM_026591	Mrpl24	0.0057779
			NM_181545	Slfn8	0.00578492
			NM_025486	Hspc171	0.00580113
			NM_016898	Cd164	0.00587679
			NM_183428	Epb4.1	0.00590219
			NM_028299	-	0.00590597
			NM_008946	Psmb6	0.0059238
			NM_197982	Ddx39	0.00593245
			NM_145979	Chd4	0.00594704
			NM_007970	Ezh1	0.00595245
			NM_146083	Sfrs7	0.00595677
			NM_177045	Cc2d1b	0.00598325
			NM_021393	A730008L03Rik	0.00599135
			NM_027840	9130017C17Rik	0.00599838
			NM_025394	Tomm7	0.00600865
			NM_016659	Klra1	0.00604647
			NM_011175	Lgmn	0.00605242
			NM_198094	Brd4	0.00607079
			NM_130863	Adrbk1	0.00610754
			NM_011512	Surf4	0.00618806
			NM_133224	Atp13a1	0.00620967
			NM_028427	3110005G23Rik	0.00622913
			NM_026386	Snx2	0.00622967
			NM_010028	Ddx3x	0.00625777
			NM_008851	Pitpnm1	0.00625777
			NM_001038018	Gprk6	0.00626317
			NM_153792	Traf7	0.00628101
			NM_010686	Laptm5	0.00628695
			NM_009448	Tuba1c	0.00629235
			NM_015742	Myo9b	0.00629289
			NM_001039394	Rab43	0.00631505
			NM_030559	Vps16	0.00632045
			NM_026432	Tmem66	0.00633721
			NM_021274	Cxcl10	0.0063626
			NM_008739	Nsd1	0.00638314
			NM_023735	Actr3	0.00640962
			NM_026914	1500032L24Rik	0.00642691
			NM_016811	Dgka	0.00643124
			NM_009302	Swap70	0.00643177
			NM_001037913	Ccdc107	0.00643232
			NM_146116	Tubb2c	0.00643286
			NM_134100	D15Mgi27	0.0064615
			NM_011313	S100a6	0.00647014
			NM_028261	-	0.00647663
			NM_018750	Rassf5	0.00647987
			NM_026036	Cmtm6	0.00648041
			NM_008595	Mfng	0.00649176
			NM_178593	Rcsd1	0.00651067
			NM_011662	Tyrobp	0.00651121
			NM_133947	Numa1	0.00654688
			NM_028451	-	0.00656309
			NM_026014	Cdt1	0.00656687
			NM_172400	Dnajc8	0.00659389
			NM_008948	Psmc3	0.00660903
			NM_030087	1500032D16Rik	0.0066274
			NM_177771	Klhl18	0.00664415
			NM_025571	Magmas	0.00667171
			NM_030093	3300001G02Rik	0.00672953
			NM_009983	Ctsd	0.00674466
			NM_175362	Card11	0.00674574
			NM_025340	Sharpin	0.00676466
			NM_009975	Csnk2b	0.00679222
			NM_177470	Acaa2	0.006796
			NM_010385	H2-Ke2	0.00680195
			NM_026824	Dus1l	0.00680519
			NM_024214	Tomm20	0.00682032
			NM_029938	-	0.00684302
			NM_146200	Eif3s8	0.00691651
			NM_009283	Stat1	0.00693002
			NM_146194	Picalm	0.00693326
			NM_023229	Fastk	0.00694083
			NM_144530	Zc3h11a	0.00695001
			NM_019925	Gpr132	0.00695055
			NM_019443	Ndufa1	0.00696514
			NM_029720	Creld2	0.00701972
			NM_022657	Fgf23	0.00702891
			NM_146211	Glt25d1	0.00702945
			NM_001039530	Parp14	0.00702945
			NM_145410	BC008155	0.00712348
			NM_013812	Cdk2ap1	0.00721102
			NM_001081000	Htf9c	0.0072294
			NM_138597	Atp5o	0.00724129
			NM_009227	Snrpe	0.00725317
			NM_019402	Pabpn1	0.00727371
			NM_001002895	AI413582	0.00730505
			NM_024444	Cyp4f18	0.00731424
			NM_016742	Cdc37	0.00733477
			NM_027554	Usp38	0.00735639
			NM_009045	Rela	0.00738125
			NM_027892	Ppp1r12a	0.00740719
			NM_138956	Rassf3	0.00742502
			NM_001079824	Hnrph3	0.0074796
			NM_001025388	EG433182	0.00749473
			NM_173048	Gga3	0.00749581
			NM_001001983	Pik4ca	0.00751581
			NM_011854	Oasl2	0.00756606
			NM_025843	Ndufb7	0.00758174
			NM_019547	Rbm38	0.00761038
			NM_007713	Clk3	0.00761524
			NM_016806	Hnrpa2b1	0.00761686
			NM_145211	Oas1a	0.0076228
			NM_009878	Cdkn2d	0.00762821
			NM_011777	Zyx	0.00764064
			NM_033616	Csprs	0.00764496
			NM_028203	-	0.00765577
			NM_008913	Ppp3ca	0.00765739
			NM_145475	Cerk	0.00769197
			NM_001037724	Adcy7	0.00769197
			NM_016802	Rhoa	0.00775196
			NM_027521	Hmha1	0.00777195
			NM_019785	Actr10	0.00778006
			NM_023712	2210013K02Rik	0.00778925
			NM_001040111	Centd2	0.0078033
			NM_017393	Clpp	0.00781356
			NM_001083921	Rbck1	0.00782005
			NM_027930	-	0.00785842
			NM_019502	Fxc1	0.00788057
			NM_177055	-	0.00788544
			NM_001077364	Tsc22d3	0.00788922
			NM_183020	Atxn2l	0.00793732
			NM_026610	Ndufb4	0.00796704
			NM_153680	Snx17	0.00800432
			NM_011965	Psma1	0.00803675
			NM_019467	Aif1	0.00811132
			NM_011815	Fyb	0.00813456
			NM_021446	0610007P14Rik	0.00817671
			NM_023202	Ndufa7	0.00818644
			NM_001017429	Cox17	0.0082394
			NM_175103	Bola2	0.00825615
			NM_033075	D17H6S56E-5	0.00835666
			NM_009546	Trim25	0.00837287
			NM_024225	Snx5	0.00838368
			NM_008052	Dtx1	0.00839773
			NM_008989	Pura	0.00840638
			NM_009671	Ankfy1	0.00842259
			NM_007610	Casp2	0.00842313
			NM_133933	Rpn1	0.00845501
			NM_001033767	EG240327	0.00848041
			NM_181397	Rftn1	0.00849014
			NM_203492	Mrgprg	0.00851121
			NM_008193	Guk1	0.00861281
			NM_023402	Mylc2b	0.00862037
			NM_001009935	Txnip	0.0086247
			NM_015765	Hspa14	0.00865442
			NM_133684	Mosc2	0.00866252
			NM_022423	-	0.00870197
			NM_011568	Thoc4	0.0087371
			NM_134002	Csnk1g2	0.0087398
			NM_020580	Th1l	0.00879384
			NM_027087	2300006N05Rik	0.00879654
			NM_025366	Chchd1	0.0088014
			NM_026767	Dpm3	0.00887922
			NM_010418	Herc2	0.00889273
			NM_019715	Kcmf1	0.00889922
			NM_009720	Atox1	0.0089084
			NM_007829	Daxx	0.00891165
			NM_010576	Itga4	0.0089284
			NM_007597	Canx	0.00895109
			NM_001037761	Capzb	0.00895866
			NM_153056	Sirt7	0.00898298
			NM_026638	Cdipt	0.00898514
			NM_146012	Ctdsp2	0.00898784
			NM_145924	Cenpi	0.00901972
			NM_011591	Timm17b	0.00902621
			NM_001025432	Crebbp	0.00902729
			NM_028794	Nudt9	0.00906404
			NM_013556	Hprt1	0.00906566
			NM_023054	Crlz1	0.00906728
			NM_026378	Dalrd3	0.00906836
			NM_153775	2310061F22Rik	0.00910835
			NM_023131	Rce1	0.00915158
			NM_007589	Calm2	0.00918725
			NM_008628	Msh2	0.00919914
			NM_025316	Ndufb5	0.00921427
			NM_011968	Psma6	0.00923102
			NM_177680	A730098D12Rik	0.00923102
			NM_001033271	Tmem55b	0.00925966
			NM_007609	-	0.00927587
			NM_026875	Ypel3	0.00931802
			NM_009156	Sepw1	0.00935693
			NM_001003918	Usp7	0.00941583
			NM_016895	Ak2	0.00945636
			NM_027911	Raver1	0.00947906
			NM_021335	Snrpb2	0.00948176
			NM_173363	Eif5	0.00951905
			NM_026377	6330577E15Rik	0.00953148
			NM_008372	Il7r	0.00954553
			NM_026790	D12Ertd647e	0.00955201
			NM_026310	Mrpl18	0.00957255
			NM_018739	rp9	0.00958444
			NM_018773	Skap2	0.009592
			NM_009028	Rasl2-9	0.00960713
			NM_177646	-	0.0096228
			NM_013716	G3bp	0.0096736
			NM_026631	Nola2	0.00971467
			NM_001039176	Elovl1	0.00971737
			NM_013745	Nufip1	0.00971737
			NM_198931	Ppm1m	0.00975304
			NM_146599	Olfr697	0.00976493
			NM_025573	Sfrs9	0.00980168
			NM_026444	Cs	0.00983572
			NM_013483	Btn1a1	0.00986706
			NM_009945	Cox7a2	0.00987085
			NM_025804	Tcf25	0.00989138
			NM_009829	Ccnd2	0.00990273
			NM_177772	Bpil2	0.00990759
			NM_011288	Mrpl23	0.00993029
